# Supplementary material for: Rethinking TYK2 P1104A: a flawed evolutionary trade-off in tuberculosis?
Source: Front Immunol. 2026 Jun 16;17:1845279. doi: 10.3389/fimmu.2026.1845279 (PMC13314518; doi:10.3389/fimmu.2026.1845279)
Supplement: Supplementary file 1 [file Table1.xlsx]

## Sheet: Hoja1
		Functional outcomes
	Cytokine signalling	T lymphocytes	EBV-Bcells	HEK 293T-CRISPR	PBMCs	T mCD4+	T mCD8+	humanized mouse	EBV-B	HVS-T	trans U1A	trans Fg2A	WB	PBMCs	T CD4+	humanized mouse T CD4+	T CD4+ & CD8+
	IFN-a		Down pStat1-3		Down pStat1&3				Down pJak1								Down pStat1
									Down pTyk2
									Down pStat1&3
	IFN-b	50% pTyk2		Down pTyk2			Down IL-12b2 RNA	-1.5-fold IFN-g block
		Down MxA
		Down OAS1
		Down IRF1		Down pStat				Down pStat
		Down SOC3
	IFN-g		Down pStat1-3
	IL-6	Down SOC3			pStat NM NM Th2
	IL-10	Down SOC3							NM pStat
	IL-13
	IL-12				Down Th1	70% less pStat4		Down pStat	NM pJak1				NM IFN-g		NM Th1	Down pStat3
									NM pTyk2		R pJak1					Down Th1
									NM pStat4		R pTyk2					NM GC B cells
								Down Th1	NM cytokine		R pStat1&3				Down Th17
									expression
	IL12 + BCG												NM IFN-g
	IL-23				Down Th17	70% less pStat4		Down pStat						Down IFN-g	Down Th17		Down pStat3
									Down pJak1		nR pJak1
									Down pTyk2		nR pTyk2
								Down Th17	Down pStat 3		nR pStat1&3
									Down cytokine express.
	IL-23 + BCG													Down IFN-g
	BCG												Down IFN-g
	CD3/CD28 +IL-2	IL-13 x1.5
		IL-5 x2
		TNF-a, IL-10, IL-17, IFN-y NM
		M1/M2 NM
	Authors	Couturier 2011 (3)	Dendrou 2016 (4)						Boisson-Dupuis 2018 (1)							Gorman 2019 (14)
	Gray shading indicates reduced signalling or functional response relative to wild type.
	NM : Not modified; nR : non rescued; PBMCs : peripheral blood mononuclear cells; R : rescued; WB : whole blood
